# Supplementary material for: Low-Cost High-Speed In-Plane Stroboscopic Micro-Motion Analyzer
Source: Micromachines (Basel). 2017 Nov 30;8(12):351. doi: 10.3390/mi8120351 (PMC6187908; doi:10.3390/mi8120351)
Supplement: Supplementary file 1 [file micromachines-08-00351-s001.zip]

Archive with 1 entries (1 files):
- micromachines-247042-supplementary.mp4
